# Supplementary material for: New insights from integrated bioinformatics analysis: the role of circadian rhythm disruption and immune infiltration in obstructive sleep apnea disease
Source: Front Immunol. 2023 Dec 15;14:1273114. doi: 10.3389/fimmu.2023.1273114 (PMC10758485; doi:10.3389/fimmu.2023.1273114)
Supplement: Supplementary file 2 [file Table_1.xlsx]

## Sheet: Sheet1
Differential Circadian rhythm genes
id	logFC	AveExpr	t	P.Value	adj.P.Val	B
LYPLAL1	0.711716	6.88618	5.3064	1.51552e-06	0.000700551	5.06584
FAM185A	0.62668	6.687	4.32125	5.5695e-05	0.00251171	1.72919
EGR1	-1.3445	9.32428	-4.08741	0.00012489	0.00351289	0.986837
CSRNP1	-0.72217	7.56697	-4.03146	0.000151018	0.00397977	0.812627
DUSP1	-0.976154	10.6523	-3.82446	0.000301477	0.00580657	0.180293
TIPARP	-0.595324	8.25464	-3.80905	0.000317155	0.00592344	0.134027
NR4A1	-0.798303	8.20536	-3.54158	0.000751358	0.0103676	-0.650377
MYC	-0.662862	8.20448	-3.45194	0.000995438	0.012109	-0.904973
ATF3	-0.668596	7.52464	-3.14855	0.00250048	0.021001	-1.73328
SOCS3	-0.639059	7.73471	-3.01106	0.00373344	0.0265505	-2.09071
ZFP36	-0.622328	7.82031	-2.96249	0.00429033	0.0290336	-2.21418
JUN	-0.677171	9.27003	-2.94044	0.00456784	0.0304206	-2.26975
SLC2A3	-0.715899	8.95019	-2.86768	0.00560566	0.0343208	-2.45084
KLF4	-0.66178	8.67054	-2.82742	0.00626963	0.037275	-2.54956
CHI3L1	0.685312	8.10961	2.75315	0.00768782	0.0420556	-2.72885
