# Supplementary material for: New insights from integrated bioinformatics analysis: the role of circadian rhythm disruption and immune infiltration in obstructive sleep apnea disease
Source: Front Immunol. 2023 Dec 15;14:1273114. doi: 10.3389/fimmu.2023.1273114 (PMC10758485; doi:10.3389/fimmu.2023.1273114)
Supplement: Supplementary file 4 [file Table_3.xls]

ID	Description	setSize	enrichmentScore	NES	pvalue	p.adjust	qvalue	rank	leading_edge	core_enrichment
GSE36891_POLYIC_TLR3_VS_PAM_TLR2_STIM_PERITONEAL_MACROPHAGE_UP	GSE36891_POLYIC_TLR3_VS_PAM_TLR2_STIM_PERITONEAL_MACROPHAGE_UP	41	-0.818056846641876	-2.88734033181197	1e-10	6.91e-08	6.2390977443609e-08	196	tags=68%, list=11%, signal=62%	SPRY2/AKAP12/CXCL1/NFIL3/MT2A/BHLHE40/LIF/KDM6B/CEBPD/IER2/ITPKC/NR4A3/PLK3/FOSL2/HBEGF/RHOU/ADAMTSL3/TRIB1/RGS1/ADAMTS1/ZFP36/KLF4/ATF3/JUN/IL6/NR4A1/DUSP1/EGR1
GSE19923_WT_VS_HEB_AND_E2A_KO_DP_THYMOCYTE_DN	GSE19923_WT_VS_HEB_AND_E2A_KO_DP_THYMOCYTE_DN	50	-0.764906067125704	-2.80128359792884	1e-10	6.91e-08	6.2390977443609e-08	182	tags=50%, list=10%, signal=46%	NAMPT/NFIL3/CSNK1D/TGIF1/NFATC1/BHLHE40/FOSL1/IER2/MARCO/PLK3/NFKBIA/ZFAND5/LDLR/PPP1R15A/KLF6/ERRFI1/TIPARP/ZFP36/SOCS3/MYC/ATF3/IL6/NR4A1/DUSP1/EGR1
GSE36891_UNSTIM_VS_POLYIC_TLR3_STIM_PERITONEAL_MACROPHAGE_UP	GSE36891_UNSTIM_VS_POLYIC_TLR3_STIM_PERITONEAL_MACROPHAGE_UP	40	-0.785939466746819	-2.76189488365933	1e-10	6.91e-08	6.2390977443609e-08	196	tags=55%, list=11%, signal=50%	SPRY2/AKAP12/HOMER1/CXCL1/NFIL3/LIF/KDM6B/NGFR/ADAMTS9/CEBPD/IER2/EGR3/NR4A3/PLK3/FOSL2/PPP1R15A/ADAMTS1/ZFP36/ATF3/IL6/NR4A1/EGR1
GSE23925_LIGHT_ZONE_VS_NAIVE_BCELL_UP	GSE23925_LIGHT_ZONE_VS_NAIVE_BCELL_UP	41	-0.755133926794948	-2.66525321767656	1e-10	6.91e-08	6.2390977443609e-08	241	tags=61%, list=13%, signal=54%	DUSP2/ITPRIP/VPS37B/PER2/PER1/TGIF1/SBNO2/CCNL1/ARL5B/ATF4/KDM6B/TP53INP2/IER2/EGR3/NR4A3/PLK3/FOSL2/PPP1R15A/TRIB1/ZFP36/ATF3/CSRNP1/NR4A1/DUSP1/EGR1
GSE14769_UNSTIM_VS_40MIN_LPS_BMDM_DN	GSE14769_UNSTIM_VS_40MIN_LPS_BMDM_DN	61	-0.67917107893008	-2.57939166921854	1e-10	6.91e-08	6.2390977443609e-08	155	tags=39%, list=8%, signal=37%	TGIF1/IER5/VEGFA/CCNL1/ARL5B/KDM6B/IER2/ARID5A/GADD45B/NFKBIA/ZFAND5/PPP1R15A/RGS1/KLF6/ERRFI1/TIPARP/ZFP36/SOCS3/MYC/ATF3/JUN/CSRNP1/DUSP1/EGR1
GSE9988_ANTI_TREM1_VS_CTRL_TREATED_MONOCYTES_UP	GSE9988_ANTI_TREM1_VS_CTRL_TREATED_MONOCYTES_UP	65	-0.664831436009754	-2.56728516884622	1e-10	6.91e-08	6.2390977443609e-08	241	tags=45%, list=13%, signal=40%	DUSP2/RREB1/SGMS2/ZBTB21/SPRY2/HOMER1/TGIF1/FAM131A/MMP19/FOSL1/CXCL8/AFF4/THBD/EGR3/CHSY1/GADD45B/SLCO4A1/HBEGF/GPRC5A/TRIB1/RGS1/CDKN1A/ATF3/JUN/SLC2A3/CSRNP1/NR4A1/DUSP1/EGR1
GSE37605_FOXP3_FUSION_GFP_VS_IRES_GFP_TREG_C57BL6_UP	GSE37605_FOXP3_FUSION_GFP_VS_IRES_GFP_TREG_C57BL6_UP	61	-0.675693483764611	-2.56618427526876	1e-10	6.91e-08	6.2390977443609e-08	247	tags=49%, list=13%, signal=44%	TM4SF1/INPPL1/TNS1/SPRY2/VPS37B/AKAP12/HOMER1/THBS1/PER1/ACKR3/ARL5B/EGFR/FOXN3/KDM6B/CEBPD/NR4A3/CNTFR/PLK3/FOSL2/HBEGF/PPP1R15A/ADAMTS1/ZFP36/MYC/ATF3/JUN/CSRNP1/NR4A1/DUSP1/EGR1
GSE9988_LOW_LPS_VS_CTRL_TREATED_MONOCYTE_UP	GSE9988_LOW_LPS_VS_CTRL_TREATED_MONOCYTE_UP	59	-0.670540513324902	-2.52547947693237	1.55383254395747e-10	9.39486001890284e-08	8.48269898010465e-08	180	tags=41%, list=10%, signal=38%	CXCL1/HAS1/IL2RA/ACSL1/FOSL1/ARL5B/CXCL8/CCL20/EGR3/NR4A3/PLK3/GADD45B/NFKBIA/PPP1R15A/RGS1/PFKFB3/ERRFI1/SOCS3/JUN/CSRNP1/IL6/NR4A1/DUSP1/EGR1
GSE9988_ANTI_TREM1_AND_LPS_VS_CTRL_TREATED_MONOCYTES_UP	GSE9988_ANTI_TREM1_AND_LPS_VS_CTRL_TREATED_MONOCYTES_UP	64	-0.655368135137939	-2.51198660134602	3.34909970059687e-10	1.79995502797634e-07	1.62519469681595e-07	135	tags=39%, list=7%, signal=38%	FAM131A/BHLHE40/FOSL1/ARL5B/CXCL8/TSLP/PLK3/CREB5/GADD45B/SLCO4A1/HBEGF/GPRC5A/SLC19A2/RGS1/CDKN1A/KLF6/ERRFI1/SOCS3/JUN/SLC2A3/CSRNP1/IL6/NR4A1/DUSP1/EGR1
GSE37605_TREG_VS_TCONV_NOD_FOXP3_FUSION_GFP_UP	GSE37605_TREG_VS_TCONV_NOD_FOXP3_FUSION_GFP_UP	42	-0.728438540304263	-2.57159888629952	5.00768193887128e-10	2.42221575383204e-07	2.1870391962502e-07	118	tags=48%, list=6%, signal=46%	NPAS2/KDM6B/ADAMTS9/CEBPD/IER2/EGR3/NR4A3/SELE/FOSL2/HBEGF/PPP1R15A/TRIB1/RGS1/ADAMTS1/ZFP36/ATF3/JUN/NR4A1/DUSP1/EGR1
GSE46606_UNSTIM_VS_CD40L_IL2_IL5_1DAY_STIMULATED_IRF4HIGH_SORTED_BCELL_DN	GSE46606_UNSTIM_VS_CD40L_IL2_IL5_1DAY_STIMULATED_IRF4HIGH_SORTED_BCELL_DN	60	-0.659809743621073	-2.49231103262574	1.45607199388503e-09	6.40274566765628e-07	5.78109349533876e-07	155	tags=33%, list=8%, signal=32%	TGIF1/IER5/FOSL1/LIF/KDM6B/ITPKC/NR4A3/NFKBIA/PPP1R15A/TRIB1/RGS1/CDKN1A/ERRFI1/ZFP36/SOCS3/JUN/CSRNP1/IL6/DUSP1/EGR1
GSE24671_CTRL_VS_BAKIMULC_INFECTED_MOUSE_SPLENOCYTES_DN	GSE24671_CTRL_VS_BAKIMULC_INFECTED_MOUSE_SPLENOCYTES_DN	32	-0.755509066353364	-2.49484827848141	4.10931613120415e-09	1.65639684388621e-06	1.49557479196193e-06	101	tags=44%, list=5%, signal=42%	ATF4/LMNA/AFF4/NR4A3/GADD45B/FOSL2/NFKBIA/ZFAND5/PPP1R15A/CDKN1A/KLF6/CSRNP1/NR4A1/DUSP1
GSE45365_NK_CELL_VS_CD11B_DC_DN	GSE45365_NK_CELL_VS_CD11B_DC_DN	68	-0.623681672073575	-2.42282962918673	5.02760017196413e-09	1.87065400244542e-06	1.68902940190115e-06	200	tags=37%, list=11%, signal=34%	ADAMTS4/RNF122/CXCL1/STX11/UAP1/HAS1/NFIL3/IER5/FOSL1/LIF/KDM6B/ADAMTS9/SELE/CHSY1/FOSL2/NFKBIA/HBEGF/GPRC5A/TIPARP/ZFP36/SLC2A3/CSRNP1/IL6/DUSP1/EGR1
GSE29617_CTRL_VS_DAY7_TIV_FLU_VACCINE_PBMC_2008_UP	GSE29617_CTRL_VS_DAY7_TIV_FLU_VACCINE_PBMC_2008_UP	52	-0.653862378366869	-2.41616640568853	1.47952032701988e-08	5.1117427298537e-06	4.61543596752293e-06	248	tags=50%, list=13%, signal=45%	LRRC31/DUSP2/ITPRIP/NAMPT/STX11/NFIL3/LIF/ARL5B/CXCL8/TP53INP2/CCL20/EGR3/NR4A3/FOSL2/HBEGF/ZFAND5/RGS1/CDKN1A/PFKFB3/TIPARP/SOCS3/ATF3/SLC2A3/CSRNP1/NR4A1/DUSP1
GSE23925_DARK_ZONE_VS_NAIVE_BCELL_DN	GSE23925_DARK_ZONE_VS_NAIVE_BCELL_DN	36	-0.725960556398777	-2.50597014822262	2.65110187658084e-08	8.34183432659202e-06	7.5319131303723e-06	241	tags=50%, list=13%, signal=44%	DUSP2/ITPRIP/VPS37B/PER1/CCNL1/ARL5B/TP53INP2/IER2/EGR3/ITPKC/PLK3/ARID5A/TRIB1/ZFP36/CSRNP1/NR4A1/DUSP1/EGR1
GSE32986_CURDLAN_HIGHDOSE_VS_GMCSF_AND_CURDLAN_HIGHDOSE_STIM_DC_DN	GSE32986_CURDLAN_HIGHDOSE_VS_GMCSF_AND_CURDLAN_HIGHDOSE_STIM_DC_DN	52	-0.645637303442949	-2.38577293089482	2.75934151799612e-08	8.34183432659202e-06	7.5319131303723e-06	180	tags=29%, list=10%, signal=27%	CXCL1/STX11/MED13L/KDM6B/EGR3/NR4A3/GADD45B/NFKBIA/PPP1R15A/ZFP36/SOCS3/CSRNP1/NR4A1/DUSP1/EGR1
GSE14769_UNSTIM_VS_80MIN_LPS_BMDM_DN	GSE14769_UNSTIM_VS_80MIN_LPS_BMDM_DN	59	-0.623386055420234	-2.34788004286744	3.39977587374279e-08	9.67336229487875e-06	8.73416105272993e-06	182	tags=42%, list=10%, signal=39%	NAMPT/CXCL1/STX11/NFIL3/TGIF1/IER5/TMEM108/CCNL1/ARL5B/KDM6B/IER2/SELE/ARID5A/GADD45B/FOSL2/HBEGF/ZFAND5/RGS1/KLF6/ADAMTS1/TIPARP/MYC/ATF3/CSRNP1/DUSP1
GSE29617_CTRL_VS_TIV_FLU_VACCINE_PBMC_2008_UP	GSE29617_CTRL_VS_TIV_FLU_VACCINE_PBMC_2008_UP	55	-0.637317403783737	-2.3770382850386	3.60012551682431e-08	9.67433729159954e-06	8.73504138555792e-06	292	tags=47%, list=16%, signal=41%	G0S2/MAFK/ICOS/LRRC31/ITPRIP/ZBTB21/USP36/NAMPT/BRAF/BHLHE40/LIF/CCNL1/CXCL8/CCL20/NR4A3/PLK3/ARID5A/FOSL2/HBEGF/RGS1/JUND/TIPARP/ZFP36/ATF3/CSRNP1/NR4A1
GSE40666_STAT1_KO_VS_STAT4_KO_CD8_TCELL_WITH_IFNA_STIM_90MIN_DN	GSE40666_STAT1_KO_VS_STAT4_KO_CD8_TCELL_WITH_IFNA_STIM_90MIN_DN	35	-0.722551019249348	-2.46017585843965	4.63086443095652e-08	1.17892059223877e-05	1.06445742515449e-05	128	tags=43%, list=7%, signal=41%	BHLHE40/VEGFA/CXCL8/EGR3/NR4A3/HBEGF/PPP1R15A/ACACB/TIPARP/SOCS3/JUN/SLC2A3/CSRNP1/NR4A1/EGR1
GSE7219_UNSTIM_VS_LPS_AND_ANTI_CD40_STIM_NIK_NFKB2_KO_DC_DN	GSE7219_UNSTIM_VS_LPS_AND_ANTI_CD40_STIM_NIK_NFKB2_KO_DC_DN	49	-0.656841333818224	-2.40474428429697	4.98905006768155e-08	1.20660175886878e-05	1.08945098583214e-05	185	tags=39%, list=10%, signal=36%	ARRDC3/NFIL3/RGS16/IER5/IL2RA/BHLHE40/NR4A3/ARID5A/GADD45B/FOSL2/NFKBIA/PPP1R15A/TRIB1/RGS1/CDKN1A/ZFP36/ATF3/JUN/EGR1
KAECH_DAY15_EFF_VS_MEMORY_CD8_TCELL_DN	KAECH_DAY15_EFF_VS_MEMORY_CD8_TCELL_DN	41	-0.684017475567381	-2.41424694747956	5.3176440701505e-08	1.224830684158e-05	1.10591003744634e-05	41	tags=24%, list=2%, signal=24%	NFKBIA/PPP1R15A/JUND/KLF6/ZFP36/SOCS3/KLF4/MYC/DUSP1/EGR1
GSE9988_LOW_LPS_VS_VEHICLE_TREATED_MONOCYTE_UP	GSE9988_LOW_LPS_VS_VEHICLE_TREATED_MONOCYTE_UP	54	-0.644390436229567	-2.39365803575537	7.0475576270527e-08	1.54950164736609e-05	1.39905821026994e-05	137	tags=35%, list=7%, signal=34%	IL2RA/NFATC1/ACSL1/FOSL1/ARL5B/CXCL8/KDM6B/CCL20/PLK3/GADD45B/NFKBIA/GPRC5A/PPP1R15A/ERRFI1/SOCS3/JUN/CSRNP1/DUSP1/EGR1
GSE17974_CTRL_VS_ACT_IL4_AND_ANTI_IL12_0.5H_CD4_TCELL_DN	GSE17974_CTRL_VS_ACT_IL4_AND_ANTI_IL12_0.5H_CD4_TCELL_DN	21	-0.808208947346031	-2.42012698914017	1.20793737117149e-07	2.54034481058979e-05	2.29369892585379e-05	138	tags=48%, list=7%, signal=45%	IER5/ARL5B/CCNH/IER2/EGR3/NR4A3/PFKFB3/SLC2A3/NR4A1/EGR1
GSE37605_C57BL6_VS_NOD_FOXP3_FUSION_GFP_TREG_DN	GSE37605_C57BL6_VS_NOD_FOXP3_FUSION_GFP_TREG_DN	50	-0.649263191341427	-2.37776951551462	1.3829388217146e-07	2.78719795026396e-05	2.51658472425169e-05	287	tags=58%, list=16%, signal=50%	GPR4/DHRS3/SUV39H1/TM4SF1/INPPL1/NFIX/SPRY2/VPS37B/AKAP12/NFIL3/PER1/ACKR3/BHLHE40/KDM6B/CEBPD/IER2/NR4A3/PLK3/FOSL2/ZFAND5/ADAMTS1/ZFP36/KLF4/MYC/ATF3/JUN/IL6/NR4A1/DUSP1
GSE9988_LPS_VS_VEHICLE_TREATED_MONOCYTE_UP	GSE9988_LPS_VS_VEHICLE_TREATED_MONOCYTE_UP	54	-0.62614187073404	-2.32587176367014	3.33244774855343e-07	6.44761990390117e-05	5.82161082473607e-05	180	tags=37%, list=10%, signal=34%	CXCL1/UAP1/IL2RA/NFATC1/ACSL1/FOSL1/ARL5B/CXCL8/KDM6B/CCL20/PLK3/GADD45B/NFKBIA/PPP1R15A/SOCS3/JUN/CSRNP1/IL6/DUSP1/EGR1
KAECH_DAY8_EFF_VS_MEMORY_CD8_TCELL_DN	KAECH_DAY8_EFF_VS_MEMORY_CD8_TCELL_DN	48	-0.627775852241421	-2.29083105684127	6.11277414013418e-07	0.000113721109676265	0.000102679756710189	233	tags=35%, list=13%, signal=32%	ABCG1/RREB1/NUMA1/IL4R/PER1/RERE/ATF4/IER2/JUND/KLF6/ZFP36/SOCS3/KLF4/MYC/JUN/DUSP1/EGR1
GSE45365_CD8A_DC_VS_CD11B_DC_IFNAR_KO_MCMV_INFECTION_DN	GSE45365_CD8A_DC_VS_CD11B_DC_IFNAR_KO_MCMV_INFECTION_DN	22	-0.768185960891038	-2.30331343137968	7.22609114783334e-07	0.000124830724578821	0.000112710722452483	99	tags=41%, list=5%, signal=39%	CXCL8/CCL20/CREB5/NFKBIA/ATF3/JUN/CSRNP1/DUSP1/EGR1
GSE9006_TYPE_1_DIABETES_AT_DX_VS_4MONTH_POST_DX_PBMC_UP	GSE9006_TYPE_1_DIABETES_AT_DX_VS_4MONTH_POST_DX_PBMC_UP	50	-0.628766968401517	-2.30270705280359	7.17007567428109e-07	0.000124830724578821	0.000112710722452483	182	tags=42%, list=10%, signal=39%	NAMPT/STX11/UAP1/NFIL3/BHLHE40/TSC22D3/GLUL/IER2/EGR3/PLK3/NFKBIA/HBEGF/PPP1R15A/TRIB1/RGS1/JUND/PFKFB3/ZFP36/SOCS3/SLC2A3/DUSP1
GSE27434_WT_VS_DNMT1_KO_TREG_DN	GSE27434_WT_VS_DNMT1_KO_TREG_DN	63	-0.583940877766213	-2.2379921707992	8.93948148464509e-07	0.000149104386004235	0.000134627617712495	177	tags=27%, list=10%, signal=25%	IL4R/TGIF1/BHLHE40/ATF4/IER2/GADD45B/NFKBIA/PPP1R15A/IL1RL1/CDKN1A/ERRFI1/ZFP36/SOCS3/MYC/NR4A1/DUSP1/EGR1
GSE27241_WT_VS_RORGT_KO_TH17_POLARIZED_CD4_TCELL_TREATED_WITH_DIGOXIN_DN	GSE27241_WT_VS_RORGT_KO_TH17_POLARIZED_CD4_TCELL_TREATED_WITH_DIGOXIN_DN	33	-0.693028465249928	-2.31067401407717	1.02523917137451e-06	0.000163145275571173	0.000147305256269065	196	tags=45%, list=11%, signal=41%	SPRY2/AKAP12/UROD/TGIF1/CLDN4/TIMP2/ITPKC/NR4A3/LONRF1/NFKBIA/ERRFI1/SOCS3/CSRNP1/NR4A1/EGR1
GSE3920_UNTREATED_VS_IFNG_TREATED_ENDOTHELIAL_CELL_UP	GSE3920_UNTREATED_VS_IFNG_TREATED_ENDOTHELIAL_CELL_UP	31	-0.705140201060319	-2.30983519562711	1.04558683950927e-06	0.000163145275571173	0.000147305256269065	210	tags=48%, list=11%, signal=44%	SGMS2/USP36/MAL/VPS37B/PER1/RGS16/TGIF1/LIF/KDM6B/EGR3/NR4A3/PLK3/GADD45B/CDKN1A/EGR1
GSE9988_LPS_VS_CTRL_TREATED_MONOCYTE_UP	GSE9988_LPS_VS_CTRL_TREATED_MONOCYTE_UP	53	-0.601535798072104	-2.21855995353773	1.10581207574991e-06	0.000167150406575073	0.000150921523101526	127	tags=30%, list=7%, signal=29%	ACSL1/FOSL1/ARL5B/CXCL8/PLK3/GADD45B/NFKBIA/PPP1R15A/RGS1/CDKN1A/PFKFB3/SOCS3/CSRNP1/IL6/DUSP1/EGR1
GSE14769_UNSTIM_VS_60MIN_LPS_BMDM_DN	GSE14769_UNSTIM_VS_60MIN_LPS_BMDM_DN	67	-0.567802941602792	-2.19895638482081	1.14963132216768e-06	0.000168508081979548	0.000152147379766306	196	tags=36%, list=11%, signal=33%	SPRY2/CXCL1/STX11/UAP1/TGIF1/IER5/CCNL1/KDM6B/IER2/ITPKC/SELE/ARID5A/GADD45B/FOSL2/ZFAND5/NRIP1/KLF6/ERRFI1/TIPARP/MYC/ATF3/JUN/CSRNP1/DUSP1
GSE20754_WT_VS_TCF1_KO_MEMORY_CD8_TCELL_UP	GSE20754_WT_VS_TCF1_KO_MEMORY_CD8_TCELL_UP	46	-0.636398544816137	-2.28588080313293	1.21878081236659e-06	0.000173389493806387	0.000156554848003374	209	tags=30%, list=11%, signal=28%	ZBTB21/VPS37B/IER5/CCNL1/AFF4/NR4A3/ARID5A/GADD45B/PPP1R15A/KLF6/ATF3/CSRNP1/NR4A1/DUSP1
GSE42088_UNINF_VS_LEISHMANIA_INF_DC_2H_DN	GSE42088_UNINF_VS_LEISHMANIA_INF_DC_2H_DN	35	-0.681714066800758	-2.3211322727692	1.29317652076121e-06	0.000178716995169199	0.000161365094274834	110	tags=34%, list=6%, signal=33%	TSC22D3/UBA52/CEBPD/THBD/IER2/CTNNBIP1/CHSY1/JUND/ZFP36/KLF4/NR4A1/DUSP1
GSE42021_TREG_PLN_VS_CD24HI_TREG_THYMUS_UP	GSE42021_TREG_PLN_VS_CD24HI_TREG_THYMUS_UP	55	-0.593244391332554	-2.21265671109841	1.46485669323062e-06	0.000196819772921014	0.000177710246205083	73	tags=24%, list=4%, signal=23%	TGIF1/BHLHE40/IER2/GADD45B/NFKBIA/PPP1R15A/CDKN1A/ERRFI1/SOCS3/MYC/NR4A1/DUSP1/EGR1
GSE2706_UNSTIM_VS_2H_LPS_AND_R848_DC_DN	GSE2706_UNSTIM_VS_2H_LPS_AND_R848_DC_DN	47	-0.626800807769833	-2.26917749212942	2.32648604044398e-06	0.000304140891287231	0.000274611396352833	182	tags=38%, list=10%, signal=35%	NAMPT/CXCL1/STX11/ACSL1/ARL5B/NR4A3/PLK3/CREB5/NFKBIA/LDLR/PPP1R15A/RGS1/CDKN1A/SOCS3/ATF3/CSRNP1/IL6/DUSP1
GSE16385_ROSIGLITAZONE_IFNG_TNF_VS_IL4_STIM_MACROPHAGE_UP	GSE16385_ROSIGLITAZONE_IFNG_TNF_VS_IL4_STIM_MACROPHAGE_UP	37	-0.654323648250928	-2.26044868869069	2.41048330121217e-06	0.000306829150735875	0.000277038648662861	163	tags=41%, list=9%, signal=38%	DUSP2/ITPRIP/PER1/TGIF1/ARL5B/ADAMTS9/TP53INP2/IER2/PLK3/PPP1R15A/TRIB1/ZFP36/NR4A1/DUSP1/EGR1
GSE22140_GERMFREE_VS_SPF_MOUSE_CD4_TCELL_UP	GSE22140_GERMFREE_VS_SPF_MOUSE_CD4_TCELL_UP	41	-0.626064001880914	-2.20969954636626	4.06067187831951e-06	0.000503627432703371	0.00045472949050331	143	tags=29%, list=8%, signal=28%	RERE/ACSL1/SBNO2/GLUL/ARID5A/GADD45B/TRIB1/CDKN1A/KLF6/ZFP36/SOCS3/KLF4
GSE14769_UNSTIM_VS_120MIN_LPS_BMDM_DN	GSE14769_UNSTIM_VS_120MIN_LPS_BMDM_DN	44	-0.619251020963364	-2.20672076071228	4.27753056882225e-06	0.00051726038403483	0.00046703879815904	191	tags=43%, list=10%, signal=40%	RGS3/NAMPT/NFIL3/MT2A/BHLHE40/CCNL1/KDM6B/IER2/EGR3/SELE/ARID5A/HBEGF/NRIP1/TIPARP/ZFP36/ATF3/CSRNP1/DUSP1/EGR1
GSE7219_WT_VS_NIK_NFKB2_KO_DC_UP	GSE7219_WT_VS_NIK_NFKB2_KO_DC_UP	59	-0.560926535800405	-2.11263663578861	4.78372195823664e-06	0.000564362514926601	0.000509567712573141	51	tags=29%, list=3%, signal=29%	ARRDC3/NFIL3/IL2RA/ARL5B/PLK3/ARID5A/GADD45B/FOSL2/NFKBIA/PPP1R15A/NRIP1/RGS1/ZFP36/SOCS3/ATF3/JUN/EGR1
GSE6674_ANTI_IGM_VS_CPG_STIM_BCELL_DN	GSE6674_ANTI_IGM_VS_CPG_STIM_BCELL_DN	31	-0.683901694987121	-2.24026399722339	5.28854513580251e-06	0.000609064114806589	0.000549929167128938	183	tags=35%, list=10%, signal=33%	PER2/IL4R/IL2RA/LIF/ARID5A/HBEGF/RGS1/CDKN1A/MYC/ATF3/CSRNP1
GSE24972_WT_VS_IRF8_KO_MARGINAL_ZONE_SPLEEN_BCELL_UP	GSE24972_WT_VS_IRF8_KO_MARGINAL_ZONE_SPLEEN_BCELL_UP	24	-0.721816840593641	-2.2281142644451	6.16989582555695e-06	0.000678267866095886	0.000612413822493679	136	tags=33%, list=7%, signal=31%	KLF15/LMNA/TXLNG/RGS1/ADAMTS1/JUN/CSRNP1/DUSP1
GSE42021_CD24HI_TREG_VS_CD24HI_TCONV_THYMUS_DN	GSE42021_CD24HI_TREG_VS_CD24HI_TCONV_THYMUS_DN	55	-0.573980162027079	-2.14080584005831	6.13261602548333e-06	0.000678267866095886	0.000612413822493679	139	tags=24%, list=8%, signal=23%	MT2A/BHLHE40/IER2/GADD45B/NFKBIA/PPP1R15A/CDKN1A/ERRFI1/SOCS3/MYC/NR4A1/DUSP1/EGR1
GSE9006_HEALTHY_VS_TYPE_1_DIABETES_PBMC_AT_DX_DN	GSE9006_HEALTHY_VS_TYPE_1_DIABETES_PBMC_AT_DX_DN	40	-0.625766918269123	-2.19902743538836	7.17043344205934e-06	0.00077074192353869	0.000695909435113549	182	tags=40%, list=10%, signal=37%	NAMPT/CXCL1/CSNK1D/COL9A3/ACSL1/FOSL1/CXCL8/ABCA1/THBD/IER2/EGR3/TRIB1/ZFP36/SOCS3/MYC/EGR1
GSE9037_WT_VS_IRAK4_KO_LPS_1H_STIM_BMDM_UP	GSE9037_WT_VS_IRAK4_KO_LPS_1H_STIM_BMDM_UP	31	-0.677009772453489	-2.21768805387229	8.06120793721405e-06	0.000795756383516415	0.000718495203684234	104	tags=32%, list=6%, signal=31%	EGFR/KDM6B/SLCO4A1/ZFAND5/PFKFB3/MYC/JUN/CSRNP1/IL6/EGR1
GSE17721_LPS_VS_GARDIQUIMOD_1H_BMDC_UP	GSE17721_LPS_VS_GARDIQUIMOD_1H_BMDC_UP	26	-0.704011683281738	-2.21232142380769	7.68097938477465e-06	0.000795756383516415	0.000718495203684234	73	tags=35%, list=4%, signal=34%	IER2/ARID5B/SELE/GADD45B/ZFAND5/ATF3/JUN/IL6/NR4A1
GSE42088_UNINF_VS_LEISHMANIA_INF_DC_24H_UP	GSE42088_UNINF_VS_LEISHMANIA_INF_DC_24H_UP	41	-0.615431495311867	-2.17217200146386	7.8824311482839e-06	0.000795756383516415	0.000718495203684234	132	tags=24%, list=7%, signal=23%	ALDH2/TSC22D3/CEBPD/INSR/JUND/ZFP36/KLF4/NR4A1/DUSP1/EGR1
GSE45365_NK_CELL_VS_BCELL_UP	GSE45365_NK_CELL_VS_BCELL_UP	48	-0.592043718391749	-2.16044011928326	8.02193959411778e-06	0.000795756383516415	0.000718495203684234	170	tags=38%, list=9%, signal=35%	THBS1/HAS1/IER5/FOSL1/LIF/ARL5B/THBD/IER2/ARID5B/EGR3/CHSY1/LDLR/ZFP36/ATF3/CSRNP1/IL6/DUSP1/EGR1
GSE2706_R848_VS_R848_AND_LPS_2H_STIM_DC_DN	GSE2706_R848_VS_R848_AND_LPS_2H_STIM_DC_DN	30	-0.687909154190937	-2.24130672715623	8.32937913199351e-06	0.000805784137229052	0.000727549347760864	185	tags=40%, list=10%, signal=37%	ARRDC3/NAMPT/CXCL8/CCL20/EGR3/NR4A3/PPP1R15A/KLF6/SOCS3/KLF4/CSRNP1/EGR1
GSE29949_MICROGLIA_VS_DC_BRAIN_UP	GSE29949_MICROGLIA_VS_DC_BRAIN_UP	38	-0.638238633016576	-2.20731041979565	9.65710501974404e-06	0.00088134749019815	0.000795776141547528	190	tags=42%, list=10%, signal=39%	IL1RAP/UAP1/RGS16/TGIF1/BHLHE40/ACSL1/LIF/CCL20/IER2/HBEGF/CDKN1A/MYC/ATF3/JUN/IL6/NR4A1
GSE21360_PRIMARY_VS_TERTIARY_MEMORY_CD8_TCELL_DN	GSE21360_PRIMARY_VS_TERTIARY_MEMORY_CD8_TCELL_DN	43	-0.621928167932591	-2.20190423577568	9.47433139131232e-06	0.00088134749019815	0.000795776141547528	143	tags=33%, list=8%, signal=31%	RERE/IL2RA/SBNO2/TSC22D3/ARID5A/UBB/GADD45B/TRIB1/CYP1A1/CDKN1A/ZFP36/SOCS3/JUN/IL6
GSE33425_CD161_HIGH_VS_INT_CD8_TCELL_DN	GSE33425_CD161_HIGH_VS_INT_CD8_TCELL_DN	29	0.667865198889687	2.18115265486276	9.58843273740425e-06	0.00088134749019815	0.000795776141547528	402	tags=66%, list=22%, signal=52%	ID2/ABCG2/SC5D/CCL5/PSMA4/GCLM/PPIA/PDCD4/EZH2/S100A11/FADS1/YARS1/CD9/SEC61G/UCK2/RBM17/LMNB1/VMP1/TOP2A
GSE2706_UNSTIM_VS_2H_LPS_DC_DN	GSE2706_UNSTIM_VS_2H_LPS_DC_DN	51	-0.57955172173167	-2.12772710204088	9.9580710691268e-06	0.000891984995580858	0.000805380835590781	182	tags=35%, list=10%, signal=33%	NAMPT/CXCL1/STX11/ACSL1/ARL5B/KDM6B/TP53INP2/NR4A3/CREB5/GADD45B/NFKBIA/LDLR/RGS1/CDKN1A/SOCS3/ATF3/CSRNP1/IL6
GSE3920_IFNA_VS_IFNG_TREATED_ENDOTHELIAL_CELL_UP	GSE3920_IFNA_VS_IFNG_TREATED_ENDOTHELIAL_CELL_UP	51	-0.576850321663138	-2.11780936403106	1.14117799000097e-05	0.00100361417047904	0.000906171766605556	188	tags=29%, list=10%, signal=27%	VPS37B/HOMER1/TGIF1/VEGFA/CCNL1/ARL5B/KDM6B/NR4A3/PLK3/FOSL2/KLF4/ATF3/CSRNP1/NR4A1/EGR1
GSE37301_HEMATOPOIETIC_STEM_CELL_VS_RAG2_KO_NK_CELL_DN	GSE37301_HEMATOPOIETIC_STEM_CELL_VS_RAG2_KO_NK_CELL_DN	41	-0.608198138896538	-2.14664179314389	1.24862309676311e-05	0.00107849819982914	0.000973785193321459	101	tags=24%, list=5%, signal=24%	ATF4/PLK3/ZFAND5/IL1RL1/RGS1/KLF6/ATF3/SLC2A3/NR4A1/DUSP1
GSE26343_UNSTIM_VS_LPS_STIM_NFAT5_KO_MACROPHAGE_DN	GSE26343_UNSTIM_VS_LPS_STIM_NFAT5_KO_MACROPHAGE_DN	57	-0.574954470949764	-2.15860772050381	1.3312669728018e-05	0.00111023074955902	0.00100243678224223	180	tags=30%, list=10%, signal=28%	CXCL1/UAP1/TGIF1/ACSL1/KDM6B/IER2/EGR3/NR4A3/GADD45B/CDKN1A/ERRFI1/ZFP36/SOCS3/CSRNP1/IL6/NR4A1/DUSP1
GSE2706_UNSTIM_VS_2H_R848_DC_DN	GSE2706_UNSTIM_VS_2H_R848_DC_DN	53	-0.570337909019759	-2.1034971634124	1.32117453174957e-05	0.00111023074955902	0.00100243678224223	227	tags=38%, list=12%, signal=34%	GRHL1/SGMS2/VPS37B/CXCL1/STX11/UAP1/ACSL1/ARL5B/KDM6B/TP53INP2/NR4A3/PLK3/GADD45B/NFKBIA/PPP1R15A/RGS1/SOCS3/SLC2A3/CSRNP1/IL6
GSE9988_ANTI_TREM1_VS_ANTI_TREM1_AND_LPS_MONOCYTE_DN	GSE9988_ANTI_TREM1_VS_ANTI_TREM1_AND_LPS_MONOCYTE_DN	43	-0.615722814162404	-2.17993450445368	1.36850801800342e-05	0.00112194462425128	0.00101301333928567	137	tags=35%, list=7%, signal=33%	IL2RA/ACSL1/ARL5B/CXCL8/TSLP/CCL20/PLK3/NFKBIA/PPP1R15A/KLF6/PFKFB3/ZFP36/SOCS3/CSRNP1/IL6
GSE37534_UNTREATED_VS_GW1929_TREATED_CD4_TCELL_PPARG1_AND_FOXP3_TRASDUCED_UP	GSE37534_UNTREATED_VS_GW1929_TREATED_CD4_TCELL_PPARG1_AND_FOXP3_TRASDUCED_UP	29	-0.683881253342925	-2.22324531260248	1.44517112539063e-05	0.00116504878891908	0.00105193245600802	181	tags=41%, list=10%, signal=38%	HOMER1/CXCL1/UAP1/CSNK1D/VEGFA/GLUL/PROX1/SLCO4A1/NFKBIA/HBEGF/GPRC5A/IL6
GSE3039_ALPHAALPHA_VS_ALPHABETA_CD8_TCELL_UP	GSE3039_ALPHAALPHA_VS_ALPHABETA_CD8_TCELL_UP	45	-0.591841320887034	-2.12574369200006	1.52511740449046e-05	0.00120934309598694	0.00109192616242121	231	tags=38%, list=12%, signal=34%	HMGA1/CPED1/PLXDC2/SPRY2/CXCL1/IL4R/MT2A/BHLHE40/CREB5/HBEGF/CDKN1A/SOCS3/MYC/JUN/CSRNP1/IL6/EGR1
GSE8384_CTRL_VS_B_ABORTUS_4H_MAC_CELL_LINE_DN	GSE8384_CTRL_VS_B_ABORTUS_4H_MAC_CELL_LINE_DN	46	-0.594404300421989	-2.13504161928409	1.81959282887757e-05	0.001397042938616	0.00126140194603392	272	tags=37%, list=15%, signal=32%	PXN/TIAM1/DUSP2/PER2/PER1/MT2A/VEGFA/AFF1/TXLNG/GADD45B/NFKBIA/HBEGF/CDKN1A/ZFP36/SOCS3/DUSP1/EGR1
GSE19401_NAIVE_VS_IMMUNIZED_MOUSE_PLN_FOLLICULAR_DC_UP	GSE19401_NAIVE_VS_IMMUNIZED_MOUSE_PLN_FOLLICULAR_DC_UP	60	-0.547999716532206	-2.0699690366703	1.81345307970732e-05	0.001397042938616	0.00126140194603392	255	tags=38%, list=14%, signal=34%	SFPQ/G0S2/ARNT2/DUSP2/HMGA1/IL1RAP/CXCL1/UAP1/THBS1/CSNK1D/TSC22D3/CXCL8/LMNA/ARID5A/PPP1R15A/CYP1A1/RGS1/CDKN1A/TIPARP/ZFP36/ATF3/SLC2A3/DUSP1
GSE6674_CPG_VS_CPG_AND_ANTI_IGM_STIM_BCELL_DN	GSE6674_CPG_VS_CPG_AND_ANTI_IGM_STIM_BCELL_DN	42	-0.603870366619951	-2.13183717822029	1.85155870685981e-05	0.00139937335391889	0.00126350609782259	165	tags=36%, list=9%, signal=33%	NFIL3/MT2A/BHLHE40/ATF4/ARID5A/FOSL2/HBEGF/ZFAND5/CDKN1A/PFKFB3/ERRFI1/MYC/ATF3/SLC2A3/CSRNP1
GSE43863_LY6C_INT_CXCR5POS_VS_LY6C_LOW_CXCR5NEG_EFFECTOR_CD4_TCELL_DN	GSE43863_LY6C_INT_CXCR5POS_VS_LY6C_LOW_CXCR5NEG_EFFECTOR_CD4_TCELL_DN	31	-0.663227120605051	-2.17254007580959	1.9356332664777e-05	0.00144040893999272	0.00130055747734672	73	tags=29%, list=4%, signal=28%	NFATC1/IER2/NR4A3/PLK3/PPP1R15A/TIPARP/ATF3/CSRNP1/EGR1
GSE17721_PAM3CSK4_VS_GADIQUIMOD_1H_BMDC_UP	GSE17721_PAM3CSK4_VS_GADIQUIMOD_1H_BMDC_UP	30	-0.67208968599606	-2.1897646299633	2.01750007782537e-05	0.00147858301158202	0.00133502517111603	60	tags=23%, list=3%, signal=23%	AQP7/NFKBIA/ERRFI1/ZFP36/ATF3/JUN/IL6
GSE24574_NAIVE_VS_TCONV_CD4_TCELL_UP	GSE24574_NAIVE_VS_TCONV_CD4_TCELL_UP	32	-0.645385601274633	-2.13119766261498	2.48250509438994e-05	0.00179222046889017	0.00161821109766282	45	tags=28%, list=2%, signal=28%	MT2A/GADD45B/HBEGF/SCN7A/RGS1/JUND/APOB/KLF4/SLC2A3
GSE17974_0H_VS_0.5H_IN_VITRO_ACT_CD4_TCELL_DN	GSE17974_0H_VS_0.5H_IN_VITRO_ACT_CD4_TCELL_DN	24	-0.697606653412231	-2.15338192187545	2.79533261879689e-05	0.00198838586428243	0.0017953305008341	171	tags=46%, list=9%, signal=42%	RAPGEF4/IER5/ARL5B/IER2/EGR3/NR4A3/GADD45B/PFKFB3/SLC2A3/NR4A1/EGR1
GSE17721_LPS_VS_PAM3CSK4_2H_BMDC_UP	GSE17721_LPS_VS_PAM3CSK4_2H_BMDC_UP	37	-0.610729150880901	-2.1098456580993	2.87344390070398e-05	0.00201432581850799	0.00181875190602911	116	tags=32%, list=6%, signal=31%	LIF/TSLP/ARID5B/SELE/HBEGF/LDLR/RGS1/KLF6/ZFP36/JUN/IL6/DUSP1
GSE41176_WT_VS_TAK1_KO_ANTI_IGM_STIM_BCELL_3H_UP	GSE41176_WT_VS_TAK1_KO_ANTI_IGM_STIM_BCELL_3H_UP	21	-0.727377098278485	-2.17808148821759	3.04582543376829e-05	0.00210466537473389	0.00190032025935408	73	tags=29%, list=4%, signal=28%	IER2/PPP1R15A/ZFP36/SOCS3/DUSP1/EGR1
GSE46606_UNSTIM_VS_CD40L_IL2_IL5_3DAY_STIMULATED_IRF4MID_SORTED_BCELL_DN	GSE46606_UNSTIM_VS_CD40L_IL2_IL5_3DAY_STIMULATED_IRF4MID_SORTED_BCELL_DN	31	-0.651617711348043	-2.13451101143069	4.06328622853811e-05	0.00276818527992096	0.00249941802256555	137	tags=35%, list=7%, signal=33%	IL2RA/BHLHE40/NR4A3/PLK3/ARID5A/NFKBIA/JUND/CDKN1A/TIPARP/SOCS3/JUN
GSE9988_ANTI_TREM1_VS_VEHICLE_TREATED_MONOCYTES_UP	GSE9988_ANTI_TREM1_VS_VEHICLE_TREATED_MONOCYTES_UP	49	-0.559424251909505	-2.04809320457409	4.21879210499584e-05	0.00283420797387012	0.00255903047421458	210	tags=37%, list=11%, signal=33%	SGMS2/ZBTB21/VPS37B/HOMER1/UAP1/MMP19/FOSL1/CXCL8/CCL20/CHSY1/SLCO4A1/GPRC5A/TRIB1/RGS1/CDKN1A/JUN/CSRNP1/DUSP1
GSE9509_LPS_VS_LPS_AND_IL10_STIM_IL10_KO_MACROPHAGE_10MIN_UP	GSE9509_LPS_VS_LPS_AND_IL10_STIM_IL10_KO_MACROPHAGE_10MIN_UP	39	-0.604840397249202	-2.1055947181825	4.50945984749661e-05	0.0029476023354515	0.0026614152072921	382	tags=49%, list=21%, signal=39%	CD14/SPSB4/CCL2/THBS2/ST8SIA1/CKB/TIAM1/NFIL3/MT2A/IL2RA/LIF/TSLP/PROX1/ARID5A/ZFAND5/RHOU/TRIB1/SOCS3/KLF4
GSE41176_UNSTIM_VS_ANTI_IGM_STIM_BCELL_1H_UP	GSE41176_UNSTIM_VS_ANTI_IGM_STIM_BCELL_1H_UP	51	-0.552809204292771	-2.02954642722288	4.49245744181302e-05	0.0029476023354515	0.0026614152072921	452	tags=51%, list=24%, signal=40%	IER3/ICAM1/TLR2/UGCG/CA14/ETS2/INHBA/FEZ1/TREM1/G0S2/DUSP2/MAMLD1/NAMPT/CXCL1/RAPGEF4/HAS1/IER5/ACSL1/CXCL8/CCL20/GADD45B/FOSL2/NFKBIA/TRIB1/SOCS3/IL6
GSE17721_LPS_VS_POLYIC_1H_BMDC_UP	GSE17721_LPS_VS_POLYIC_1H_BMDC_UP	36	-0.614693846394957	-2.12188446849411	5.33648180559435e-05	0.00337272158018204	0.00304525898744879	173	tags=39%, list=9%, signal=36%	GPR3/TGIF1/MT2A/IER5/CCNL1/CEBPD/GADD45B/ACACB/CYP1A1/CDKN1A/KLF6/ERRFI1/TIPARP/ZFP36
GSE17721_CTRL_VS_LPS_1H_BMDC_DN	GSE17721_CTRL_VS_LPS_1H_BMDC_DN	42	-0.588044502264363	-2.07596729641179	5.3690213287992e-05	0.00337272158018204	0.00304525898744879	114	tags=26%, list=6%, signal=25%	CCNL1/IER2/ARID5B/PPP1R15A/CDKN1A/ERRFI1/TIPARP/ZFP36/ATF3/JUN/NR4A1
GSE43955_TH0_VS_TGFB_IL6_TH17_ACT_CD4_TCELL_1H_UP	GSE43955_TH0_VS_TGFB_IL6_TH17_ACT_CD4_TCELL_1H_UP	45	-0.569445083362779	-2.04530209564385	5.25876409671084e-05	0.00337272158018204	0.00304525898744879	276	tags=33%, list=15%, signal=29%	KAZALD1/UBE3A/SPHK1/IL4R/NFIL3/MT2A/BHLHE40/CEBPD/THBD/SELE/ZFAND5/PPP1R15A/ERRFI1/SOCS3/IL6
GSE14000_TRANSLATED_RNA_VS_MRNA_4H_LPS_DC_UP	GSE14000_TRANSLATED_RNA_VS_MRNA_4H_LPS_DC_UP	18	0.716418046611385	2.0795107937179	5.77526674643357e-05	0.00358140580160246	0.00323368174506787	181	tags=39%, list=10%, signal=35%	CRYZL1/GCLM/N6AMT1/RASA1/CNOT2/PMPCB/TCERG1
GSE360_L_DONOVANI_VS_M_TUBERCULOSIS_MAC_DN	GSE360_L_DONOVANI_VS_M_TUBERCULOSIS_MAC_DN	39	-0.599027738592701	-2.08535945707661	5.911001169915e-05	0.0036191788175796	0.00326778732231543	208	tags=41%, list=11%, signal=37%	ECH1/CXCL1/GRIA1/FAM131A/VEGFA/SBNO2/TSC22D3/GLUL/CCL20/THBD/FOSL2/HBEGF/CDKN1A/ZFP36/IL6/DUSP1
GSE14769_UNSTIM_VS_20MIN_LPS_BMDM_DN	GSE14769_UNSTIM_VS_20MIN_LPS_BMDM_DN	35	-0.620979660057297	-2.11434089435257	6.00731076127817e-05	0.00363217026903782	0.00327951741428199	138	tags=34%, list=7%, signal=32%	IER5/CCNL1/KDM6B/IER2/NFKBIA/PPP1R15A/NRIP1/RGS1/ZFP36/SOCS3/DUSP1/EGR1
GSE34392_ST2_KO_VS_WT_DAY8_LCMV_EFFECTOR_CD8_TCELL_DN	GSE34392_ST2_KO_VS_WT_DAY8_LCMV_EFFECTOR_CD8_TCELL_DN	46	-0.575895445604596	-2.0685596383624	6.09689768756075e-05	0.00364082643391745	0.00328733313914094	179	tags=33%, list=10%, signal=30%	STX11/UAP1/MED13L/ACSL1/ATF4/NR4A3/LONRF1/PLK3/GADD45B/FOSL2/HBEGF/ATF3/IL6/DUSP1/EGR1
GSE43955_TH0_VS_TGFB_IL6_TH17_ACT_CD4_TCELL_4H_UP	GSE43955_TH0_VS_TGFB_IL6_TH17_ACT_CD4_TCELL_4H_UP	45	-0.565099236490414	-2.02969291755963	6.38694902507803e-05	0.00376752102857347	0.00340172676573155	282	tags=38%, list=15%, signal=33%	CKB/GNAQ/SPHK1/DKK3/IL4R/NFIL3/MT2A/CEBPD/THBD/SELE/ZFAND5/PPP1R15A/NNMT/ERRFI1/ADAMTS1/SOCS3/IL6
GSE22886_DC_VS_MONOCYTE_DN	GSE22886_DC_VS_MONOCYTE_DN	37	-0.594175088969045	-2.05265743382957	6.67236927180312e-05	0.00388846387562791	0.00351092709051505	123	tags=24%, list=7%, signal=23%	CREBBP/TSC22D3/CEBPD/IER2/GADD45B/KLF6/ZFP36/KLF4/DUSP1
GSE9650_EFFECTOR_VS_MEMORY_CD8_TCELL_DN	GSE9650_EFFECTOR_VS_MEMORY_CD8_TCELL_DN	43	-0.586489996291919	-2.07643723770879	7.008558508807e-05	0.00403576160798803	0.00364392346529326	21	tags=30%, list=1%, signal=31%	ABCG1/RREB1/NUMA1/IL4R/RERE/JUND/KLF6/ZFP36/SOCS3/KLF4/MYC/JUN/DUSP1
GSE29618_PRE_VS_DAY7_POST_LAIV_FLU_VACCINE_MONOCYTE_DN	GSE29618_PRE_VS_DAY7_POST_LAIV_FLU_VACCINE_MONOCYTE_DN	21	-0.711485735351993	-2.13049587754239	7.3803727150335e-05	0.00419986621442553	0.00379209490955715	183	tags=48%, list=10%, signal=43%	PER2/IER5/CCNL1/IER2/TXLNG/ZFAND5/JUN/IL6/DUSP1/EGR1
GSE37532_WT_VS_PPARG_KO_LN_TCONV_DN	GSE37532_WT_VS_PPARG_KO_LN_TCONV_DN	18	0.709356667716766	2.05901408275514	7.90588976343117e-05	0.00444660334717634	0.00401487596431774	138	tags=39%, list=7%, signal=36%	FAM185A/ID2/UGDH/CCL5/GLRX/CHEK1/GSAP
GSE17974_CTRL_VS_ACT_IL4_AND_ANTI_IL12_1H_CD4_TCELL_DN	GSE17974_CTRL_VS_ACT_IL4_AND_ANTI_IL12_1H_CD4_TCELL_DN	21	-0.709364120681524	-2.12414284601333	8.18132813971839e-05	0.00454863036917446	0.00410699702984774	116	tags=38%, list=6%, signal=36%	LIF/ARL5B/KDM6B/EGR3/NR4A3/PFKFB3/NR4A1/EGR1
GSE37416_CTRL_VS_3H_F_TULARENSIS_LVS_NEUTROPHIL_UP	GSE37416_CTRL_VS_3H_F_TULARENSIS_LVS_NEUTROPHIL_UP	18	0.708076142433401	2.05529716612947	8.35444356638473e-05	0.00459209585575034	0.00414624238719261	107	tags=28%, list=6%, signal=26%	CETN3/PTPRC/GLRX/CEP68/ERMARD
GSE46606_UNSTIM_VS_CD40L_IL2_IL5_DAY3_STIMULATED_BCELL_DN	GSE46606_UNSTIM_VS_CD40L_IL2_IL5_DAY3_STIMULATED_BCELL_DN	24	-0.67451562689093	-2.08210421999962	8.62202067122279e-05	0.0046153545173588	0.00416724283048903	206	tags=42%, list=11%, signal=38%	USP36/RERE/VEGFA/CEBPD/CHSY1/FOSL2/JUND/KLF6/SLC2A3/IL6
GSE17974_CTRL_VS_ACT_IL4_AND_ANTI_IL12_1H_CD4_TCELL_UP	GSE17974_CTRL_VS_ACT_IL4_AND_ANTI_IL12_1H_CD4_TCELL_UP	22	-0.693959995920609	-2.08075578156895	8.77130413122425e-05	0.0046153545173588	0.00416724283048903	236	tags=45%, list=13%, signal=40%	G0S2/DRD3/TMEM132B/ARRDC3/KLHDC9/RGS1/SOCS3/KLF4/JUN/DUSP1
GSE5099_UNSTIM_VS_MCSF_TREATED_MONOCYTE_DAY7_UP	GSE5099_UNSTIM_VS_MCSF_TREATED_MONOCYTE_DAY7_UP	29	0.624723536812357	2.04025812864459	8.65597538390987e-05	0.0046153545173588	0.00416724283048903	371	tags=45%, list=20%, signal=36%	PIGF/MAPK9/PCMTD1/SENP7/GCLM/IL10RB/DPY19L4/PNP/ARGLU1/UBR3/CREBZF/PPP1CC/DAZAP2
GSE41176_UNSTIM_VS_ANTI_IGM_STIM_BCELL_3H_UP	GSE41176_UNSTIM_VS_ANTI_IGM_STIM_BCELL_3H_UP	41	-0.576231489122133	-2.03381516312981	8.77846862695063e-05	0.0046153545173588	0.00416724283048903	292	tags=49%, list=16%, signal=42%	G0S2/CKB/WNT5B/DUSP2/MAMLD1/NAMPT/CXCL1/HAS1/RGS16/MT2A/IL2RA/ACSL1/CXCL8/CCL20/PLK3/UBB/SLCO4A1/PFKFB3/SOCS3/IL6
GSE12392_CD8A_POS_VS_NEG_SPLEEN_IFNB_KO_DC_DN	GSE12392_CD8A_POS_VS_NEG_SPLEEN_IFNB_KO_DC_DN	45	-0.559008803082362	-2.00781762777873	8.87384680823587e-05	0.0046153545173588	0.00416724283048903	123	tags=24%, list=7%, signal=23%	CREBBP/KIT/CEBPD/THBD/IER2/KLF6/ZFP36/KLF4/JUN/DUSP1/EGR1
GSE13306_TREG_VS_TCONV_UP	GSE13306_TREG_VS_TCONV_UP	27	-0.65880640677234	-2.0977452515971	9.77323077921063e-05	0.00502607862848405	0.00453808912213537	288	tags=44%, list=16%, signal=38%	CDKN1C/FXYD1/PER3/ICOS/NFIX/THBS1/GFRA3/PLEKHA6/CNTFR/NFKBIA/CSRNP1/DUSP1
GSE43863_DAY6_EFF_VS_DAY150_MEM_TH1_CD4_TCELL_UP	GSE43863_DAY6_EFF_VS_DAY150_MEM_TH1_CD4_TCELL_UP	38	-0.597379936957964	-2.06600304527466	9.87135558623082e-05	0.00502607862848405	0.00453808912213537	216	tags=34%, list=12%, signal=31%	DGKD/CBLC/PER1/RGS16/NFATC1/IER2/EGR3/NR4A3/FOSL2/SLCO4A1/RGS1/TIPARP/EGR1
GSE40666_STAT1_KO_VS_STAT4_KO_CD8_TCELL_DN	GSE40666_STAT1_KO_VS_STAT4_KO_CD8_TCELL_DN	24	-0.672538961607761	-2.07600262210694	0.000100682764823326	0.00507294305677531	0.00458040341285067	97	tags=42%, list=5%, signal=40%	HAND2/LMNA/ID4/CREB5/HBEGF/PPP1R15A/ACACB/SOCS3/JUN/SLC2A3
GSE21063_CTRL_VS_ANTI_IGM_STIM_BCELL_8H_UP	GSE21063_CTRL_VS_ANTI_IGM_STIM_BCELL_8H_UP	24	-0.671054559968931	-2.0714205504793	0.000109582811855038	0.00546445423652392	0.00493390218542109	63	tags=38%, list=3%, signal=37%	SCRN2/NR4A3/CHSY1/GADD45B/NFKBIA/PPP1R15A/TRIB1/ZFP36/NR4A1
GSE13485_DAY1_VS_DAY21_YF17D_VACCINE_PBMC_DN	GSE13485_DAY1_VS_DAY21_YF17D_VACCINE_PBMC_DN	15	0.747121179793497	2.07220519063652	0.000120198121748423	0.00593263586629715	0.00535662735912144	89	tags=47%, list=5%, signal=45%	CETN3/MAT2B/GLRX/CD58/PSMA5/SNRPG/GTF2H5
GSE30971_CTRL_VS_LPS_STIM_MACROPHAGE_WBP7_KO_2H_UP	GSE30971_CTRL_VS_LPS_STIM_MACROPHAGE_WBP7_KO_2H_UP	42	-0.574335442741044	-2.02757034834853	0.000122789165863622	0.00599930500285193	0.00541682348929472	167	tags=33%, list=9%, signal=31%	HAS1/RGS16/IER5/IL2RA/ACSL1/CCL20/ABCA1/GADD45B/SLCO4A1/NFKBIA/PFKFB3/SOCS3/SLC2A3/IL6
GSE29618_BCELL_VS_PDC_UP	GSE29618_BCELL_VS_PDC_UP	35	-0.609410839520809	-2.07495082744206	0.000127638712111587	0.00617388450483747	0.00557445280579973	302	tags=49%, list=16%, signal=41%	PELI1/ABLIM1/TBL1X/CDKN1B/DGKD/IL4R/IER5/TSC22D3/MKNK2/IER2/ARID5B/NFKBIA/MYC/JUN/SLC2A3/DUSP1/EGR1
GSE34179_THPOK_KO_VS_WT_VA14I_NKTCELL_DN	GSE34179_THPOK_KO_VS_WT_VA14I_NKTCELL_DN	30	-0.641252058830098	-2.08929121600227	0.000128951867585986	0.00617564538132094	0.0055760427161465	158	tags=43%, list=9%, signal=40%	ACKR3/IL2RA/PPARA/BHLHE40/ACSL1/LIF/EGR3/NR4A3/GADD45B/TRIB1/CYP1A1/NR4A1/EGR1
GSE18804_SPLEEN_MACROPHAGE_VS_BRAIN_TUMORAL_MACROPHAGE_UP	GSE18804_SPLEEN_MACROPHAGE_VS_BRAIN_TUMORAL_MACROPHAGE_UP	36	-0.592520313842151	-2.04534282973949	0.000138013054375105	0.00654479552953316	0.00590935152324366	139	tags=31%, list=8%, signal=29%	MT2A/FOXN3/CCL20/CREB5/NFKBIA/RHOU/ATF3/JUN/SLC2A3/CSRNP1/DUSP1
GSE7460_CTRL_VS_TGFB_TREATED_ACT_TREG_UP	GSE7460_CTRL_VS_TGFB_TREATED_ACT_TREG_UP	24	0.665057669763881	2.06593563383723	0.000139729646149161	0.00656186697498534	0.00592476547647284	251	tags=54%, list=14%, signal=47%	ID2/PSMD12/RAN/CHEK1/IFT81/PICALM/TFB1M/HIF1A/C2CD5/EFCAB7/P4HB/STX7/ANKRD13C
GSE23321_CENTRAL_MEMORY_VS_NAIVE_CD8_TCELL_UP	GSE23321_CENTRAL_MEMORY_VS_NAIVE_CD8_TCELL_UP	33	-0.608311197532123	-2.02821232761735	0.000142921468442839	0.00664722252748088	0.00600183373045889	89	tags=33%, list=5%, signal=32%	TP53INP2/ABCA1/TIMP2/MARCO/PLK3/HBEGF/MAGI3/TIPARP/SLC2A3/NR4A1/EGR1
GSE32533_MIR17_KO_VS_MIR17_OVEREXPRESS_ACT_CD4_TCELL_UP	GSE32533_MIR17_KO_VS_MIR17_OVEREXPRESS_ACT_CD4_TCELL_UP	23	0.65779814140089	2.0460760730908	0.000144964287532127	0.0066780215123133	0.00602964239569718	334	tags=52%, list=18%, signal=43%	PTPRC/CCL5/IRAK3/SMIM14/CTSB/GSAP/C3AR1/MFSD11/PFN1/HFE/GATM/NCF2
GSE2770_TGFB_AND_IL4_VS_IL12_TREATED_ACT_CD4_TCELL_2H_DN	GSE2770_TGFB_AND_IL4_VS_IL12_TREATED_ACT_CD4_TCELL_2H_DN	35	-0.605246260252694	-2.06077107113001	0.000155235591293517	0.00701751920641815	0.00633617774989476	182	tags=40%, list=10%, signal=37%	PELI1/CLCF1/NOD2/NAMPT/HOMER1/GHRH/IER5/VEGFA/ITPKC/HBEGF/ATF3/JUN/CSRNP1/EGR1
GSE43863_TFH_VS_LY6C_LOW_CXCR5NEG_EFFECTOR_CD4_TCELL_DN	GSE43863_TFH_VS_LY6C_LOW_CXCR5NEG_EFFECTOR_CD4_TCELL_DN	35	-0.604903337342331	-2.05960347099811	0.000155235591293517	0.00701751920641815	0.00633617774989476	251	tags=43%, list=14%, signal=38%	DVL2/ZDHHC18/GRHL1/RGS3/NFATC1/FOSL1/IER2/EGR3/NR4A3/CREB5/FOSL2/SLCO4A1/TRIB1/TIPARP/EGR1
GSE6674_ANTI_IGM_VS_PL2_3_STIM_BCELL_UP	GSE6674_ANTI_IGM_VS_PL2_3_STIM_BCELL_UP	27	0.647459479246625	2.05420333232888	0.00016406122560895	0.00734781618768973	0.00663440570225666	344	tags=56%, list=19%, signal=46%	CEP44/MAT2B/TFDP2/PDCD4/GLO1/OAZ2/NUDT7/MOCS2/QSOX1/MFSD11/IDNK/MPP1/SMAD7/GABARAPL2/PIK3IP1
GSE41176_WT_VS_TAK1_KO_ANTI_IGM_STIM_BCELL_6H_UP	GSE41176_WT_VS_TAK1_KO_ANTI_IGM_STIM_BCELL_6H_UP	43	-0.567677191692502	-2.00983148439169	0.000177510008182981	0.00787721017964292	0.00711240003815729	165	tags=30%, list=9%, signal=28%	NFIL3/MT2A/SBNO2/KDM6B/AFF4/THBD/IER2/ARID5A/ADAMTS1/ZFP36/SOCS3/CSRNP1/DUSP1
GSE27241_CTRL_VS_DIGOXIN_TREATED_CD4_TCELL_IN_TH17_POLARIZING_CONDITIONS_UP	GSE27241_CTRL_VS_DIGOXIN_TREATED_CD4_TCELL_IN_TH17_POLARIZING_CONDITIONS_UP	36	-0.582378144721774	-2.01033270029118	0.000206447979931508	0.00907808071753368	0.00819667625584524	179	tags=33%, list=10%, signal=31%	STX11/PER1/TGIF1/ARL5B/ARID5B/NR4A3/GADD45B/NFKBIA/PPP1R15A/TRIB1/NR4A1/EGR1
GSE3982_EOSINOPHIL_VS_BCELL_UP	GSE3982_EOSINOPHIL_VS_BCELL_UP	32	-0.605086094133223	-1.99812029730858	0.000210986578310007	0.00919407278635589	0.00830140648087453	81	tags=25%, list=4%, signal=24%	DAPK2/INSR/UBB/PPP1R15A/ACACB/ADAMTSL3/TRIB1/DUSP1
GSE29618_MONOCYTE_VS_PDC_DAY7_FLU_VACCINE_UP	GSE29618_MONOCYTE_VS_PDC_DAY7_FLU_VACCINE_UP	52	-0.514265981177008	-1.90032677887328	0.000217689253563567	0.00940145463827656	0.00848865331800038	486	tags=50%, list=26%, signal=38%	AHR/C5AR1/IER3/IFNGR2/TLR2/RXRA/CD14/TREM1/FPR1/PELI1/G0S2/PXN/TBL1X/CYP1B1/NAMPT/NFIL3/TGIF1/ACSL1/VEGFA/CXCL8/CEBPD/CHSY1/HBEGF/TRIB1/SLC2A3/EGR1
GSE17974_0H_VS_6H_IN_VITRO_ACT_CD4_TCELL_UP	GSE17974_0H_VS_6H_IN_VITRO_ACT_CD4_TCELL_UP	44	-0.556707217611248	-1.98384392298611	0.000226978518828489	0.00971588580153452	0.00877255588839684	219	tags=27%, list=12%, signal=25%	ITPRIP/ARRDC3/MT2A/TSC22D3/TP53INP2/FOSL2/RGS1/SOCS3/KLF4/JUN/SLC2A3/DUSP1
GSE17974_0H_VS_2H_IN_VITRO_ACT_CD4_TCELL_DN	GSE17974_0H_VS_2H_IN_VITRO_ACT_CD4_TCELL_DN	25	-0.659903957878059	-2.07210757763471	0.000242056120017593	0.0102703987063605	0.0092732303042751	116	tags=28%, list=6%, signal=27%	LIF/CCNH/CCL20/EGR3/CHSY1/NR4A1/EGR1
GSE360_L_DONOVANI_VS_L_MAJOR_DC_DN	GSE360_L_DONOVANI_VS_L_MAJOR_DC_DN	24	-0.652017782732405	-2.01265756169272	0.000285378471953543	0.0119879914145358	0.0108240593623514	126	tags=38%, list=7%, signal=35%	FOSL1/LMNA/NR4A3/UBB/TRIB1/KLF6/ZFP36/ATF3/DUSP1
GSE17974_0H_VS_1H_IN_VITRO_ACT_CD4_TCELL_DN	GSE17974_0H_VS_1H_IN_VITRO_ACT_CD4_TCELL_DN	31	-0.609178049136133	-1.99549096219765	0.000287787903103406	0.0119879914145358	0.0108240593623514	138	tags=32%, list=7%, signal=30%	IER5/LIF/CCNH/IER2/NR4A3/CHSY1/GADD45B/PFKFB3/NR4A1/EGR1
GSE30971_CTRL_VS_LPS_STIM_MACROPHAGE_WBP7_HET_2H_UP	GSE30971_CTRL_VS_LPS_STIM_MACROPHAGE_WBP7_HET_2H_UP	47	-0.549091923266373	-1.98785167144144	0.000289972089208329	0.0119879914145358	0.0108240593623514	222	tags=34%, list=12%, signal=31%	MAMLD1/IL1RAP/UAP1/RGS16/IER5/ACSL1/CXCL8/CCL20/ABCA1/NFKBIA/HBEGF/NRIP1/PFKFB3/SOCS3/SLC2A3/IL6
GSE45365_NK_CELL_VS_CD8_TCELL_DN	GSE45365_NK_CELL_VS_CD8_TCELL_DN	14	-0.743535577929479	-2.01274697106304	0.000293357970196843	0.0120251906935774	0.0108576469076423	126	tags=43%, list=7%, signal=40%	FOSL1/TSC22D3/GLUL/TRIB1/JUN/DUSP1
GSE17974_2.5H_VS_72H_IL4_AND_ANTI_IL12_ACT_CD4_TCELL_UP	GSE17974_2.5H_VS_72H_IL4_AND_ANTI_IL12_ACT_CD4_TCELL_UP	38	-0.57281234526046	-1.98103748797694	0.000325847664155153	0.0128158831366649	0.0115715698364629	73	tags=18%, list=4%, signal=18%	IER2/ARID5B/NR4A3/NRIP1/ZFP36/CSRNP1/NR4A1
GSE13493_CD4INTCD8POS_VS_CD8POS_THYMOCYTE_DN	GSE13493_CD4INTCD8POS_VS_CD8POS_THYMOCYTE_DN	23	-0.655145158849059	-1.98021947138676	0.000325894898864954	0.0128158831366649	0.0115715698364629	279	tags=43%, list=15%, signal=37%	NR2F6/TTLL7/TNS1/ADAMTS4/GPR3/PNPLA7/PLEKHA6/MKNK2/CDKN1A/MYC
GSE19401_UNSTIM_VS_PAM2CSK4_STIM_FOLLICULAR_DC_UP	GSE19401_UNSTIM_VS_PAM2CSK4_STIM_FOLLICULAR_DC_UP	33	-0.588688636177506	-1.96278739215616	0.000320489806709101	0.0128158831366649	0.0115715698364629	321	tags=39%, list=17%, signal=33%	BRD4/FGFR4/FOXO3/MAMLD1/STX11/PPARA/SBNO2/CCL20/IER2/PLK3/SCN7A/ZFP36/IL6
GSE29618_PRE_VS_DAY7_FLU_VACCINE_MONOCYTE_DN	GSE29618_PRE_VS_DAY7_FLU_VACCINE_MONOCYTE_DN	26	-0.623999071421359	-1.96088580193224	0.000324544273498532	0.0128158831366649	0.0115715698364629	183	tags=35%, list=10%, signal=32%	PER2/IER5/CCNL1/IER2/LMO3/ZFAND5/KLF6/MYC/EGR1
GSE7509_DC_VS_MONOCYTE_WITH_FCGRIIB_STIM_DN	GSE7509_DC_VS_MONOCYTE_WITH_FCGRIIB_STIM_DN	37	-0.563735586832034	-1.94750009636526	0.000319366534191771	0.0128158831366649	0.0115715698364629	182	tags=30%, list=10%, signal=27%	NAMPT/SLC10A1/RERE/ACSL1/SBNO2/ARID5A/CHSY1/NRIP1/ZFP36/ATF3/IL6
GSE360_T_GONDII_VS_B_MALAYI_HIGH_DOSE_DC_UP	GSE360_T_GONDII_VS_B_MALAYI_HIGH_DOSE_DC_UP	42	-0.552389979735594	-1.95009651205128	0.000334434228426571	0.0130456319588655	0.0117790120012041	179	tags=31%, list=10%, signal=29%	STX11/RAPGEF4/ACKR3/COL9A3/NPAS2/TSC22D3/ID4/NR4A3/GADD45B/NFKBIA/RGS1/SOCS3/DUSP1
GSE46606_IRF4MID_VS_WT_CD40L_IL2_IL5_DAY3_STIMULATED_BCELL_UP	GSE46606_IRF4MID_VS_WT_CD40L_IL2_IL5_DAY3_STIMULATED_BCELL_UP	46	-0.544242457750946	-1.9548652280187	0.000338359319510712	0.0130931522277865	0.0118219184559995	200	tags=39%, list=11%, signal=36%	TLE1/SFPQ/SPHK1/ADAMTS4/STX11/MOB3B/NFIL3/ACKR3/MED13L/AFF1/IER2/ARID5A/ZFAND5/RHOU/KLF6/PFKFB3/ZFP36/CSRNP1
GSE29618_BCELL_VS_PDC_DAY7_FLU_VACCINE_UP	GSE29618_BCELL_VS_PDC_DAY7_FLU_VACCINE_UP	29	-0.620067825926366	-2.0157927721337	0.000352572333733801	0.0135348601450031	0.0122207402895701	302	tags=45%, list=16%, signal=38%	PELI1/WEE1/ABLIM1/TBL1X/CDKN1B/DGKD/IL4R/MOB3B/ARID5B/MYC/JUN/SLC2A3/EGR1
GSE36888_STAT5_AB_KNOCKIN_VS_WT_TCELL_IL2_TREATED_2H_UP	GSE36888_STAT5_AB_KNOCKIN_VS_WT_TCELL_IL2_TREATED_2H_UP	29	0.597996770827202	1.95297231605647	0.000358463552823372	0.0136526630315484	0.012327105517316	463	tags=45%, list=25%, signal=34%	RASA1/SPARC/NR1D2/CD9/MXI1/MAML3/MPP1/AIG1/HMGN3/GSTK1/PCYOX1/TLR7/EPHX1
GSE30971_CTRL_VS_LPS_STIM_MACROPHAGE_WBP7_KO_4H_UP	GSE30971_CTRL_VS_LPS_STIM_MACROPHAGE_WBP7_KO_4H_UP	45	-0.534795673250012	-1.92085021575762	0.000363034564768363	0.013718735857692	0.0123867632337495	167	tags=29%, list=9%, signal=27%	HAS1/RGS16/IER5/IL2RA/ABCA1/GFPT2/GADD45B/SLCO4A1/NFKBIA/PFKFB3/SOCS3/SLC2A3/IL6
GSE6269_HEALTHY_VS_STAPH_PNEUMO_INF_PBMC_DN	GSE6269_HEALTHY_VS_STAPH_PNEUMO_INF_PBMC_DN	40	-0.557406295111	-1.95879919475083	0.000367600977448878	0.0137836118443428	0.0124453403136303	192	tags=30%, list=10%, signal=27%	CYP1B1/COL9A3/ACSL1/VEGFA/CXCL8/GLUL/TIMP2/CTNNBIP1/CHSY1/SOCS3/KLF4/EGR1
GSE22589_HIV_VS_HIV_AND_SIV_INFECTED_DC_UP	GSE22589_HIV_VS_HIV_AND_SIV_INFECTED_DC_UP	31	-0.605219878265926	-1.98252514012062	0.000372016863278095	0.0138418889821242	0.0124979592367678	63	tags=32%, list=3%, signal=32%	SCRN2/ITPKC/PLK3/NFKBIA/GPRC5A/ERRFI1/JUN/CSRNP1/IL6/EGR1
GSE22935_WT_VS_MYD88_KO_MACROPHAGE_12H_MBOVIS_BCG_STIM_UP	GSE22935_WT_VS_MYD88_KO_MACROPHAGE_12H_MBOVIS_BCG_STIM_UP	34	-0.582773654839651	-1.96488586477824	0.000377474557421678	0.0139377437728905	0.0125845073422462	231	tags=41%, list=12%, signal=37%	HMGA1/MEIS2/THBS1/HAS1/NFIL3/PER1/SELE/ARID5A/PPP1R15A/JUND/ADAMTS1/SOCS3/IL6/NR4A1
GSE42088_UNINF_VS_LEISHMANIA_INF_DC_4H_DN	GSE42088_UNINF_VS_LEISHMANIA_INF_DC_4H_DN	34	-0.580824291704252	-1.95831337125823	0.000396230821689609	0.0145194582160048	0.0131097422582949	114	tags=26%, list=6%, signal=25%	STX11/CCNL1/TSC22D3/UBA52/PPP1R15A/JUND/TIPARP/NR4A1/DUSP1
GSE36527_CD62L_HIGH_CD69_NEG_VS_CD62L_LOW_CD69_POS_TREG_KLRG1_NEG_DN	GSE36527_CD62L_HIGH_CD69_NEG_VS_CD62L_LOW_CD69_POS_TREG_KLRG1_NEG_DN	40	-0.551615213106115	-1.9384485692423	0.000458929355290823	0.0166905360266294	0.0150700268706104	244	tags=35%, list=13%, signal=31%	INPPL1/CBLC/ERBB4/IL4R/CADPS/PLK3/ARID5A/STC1/MAGI3/IL1RL1/RGS1/JUND/CDKN1A/SOCS3
GSE19923_HEB_KO_VS_HEB_AND_E2A_KO_DP_THYMOCYTE_DN	GSE19923_HEB_KO_VS_HEB_AND_E2A_KO_DP_THYMOCYTE_DN	44	-0.540634632248997	-1.92656875250351	0.000483798333792014	0.017463675675761	0.0157681012325457	134	tags=20%, list=7%, signal=19%	NFATC1/FOSL1/IER2/GADD45B/NFKBIA/ATF3/IL6/NR4A1/EGR1
GSE6259_33D1_POS_VS_DEC205_POS_FLT3L_INDUCED_SPLENIC_DC_UP	GSE6259_33D1_POS_VS_DEC205_POS_FLT3L_INDUCED_SPLENIC_DC_UP	36	-0.564322030384731	-1.94800413006419	0.000557517903334239	0.0198551940004286	0.0179274234590336	167	tags=28%, list=9%, signal=26%	HAS1/ACSL1/F10/KDM6B/PHF13/FOSL2/SLCO4A1/CSRNP1/NR4A1/EGR1
GSE6259_BCELL_VS_CD8_TCELL_UP	GSE6259_BCELL_VS_CD8_TCELL_UP	33	-0.576191937206496	-1.92112128604081	0.000558260571440622	0.0198551940004286	0.0179274234590336	221	tags=52%, list=12%, signal=46%	ETS2/SYNJ2/CCL2/PPP2R5C/CABLES1/TNS1/ZBTB21/CYP1B1/KIT/TSC22D3/CREB5/SLCO4A1/HBEGF/RHOU/CYP1A1/TIPARP/EGR1
GSE17974_CTRL_VS_ACT_IL4_AND_ANTI_IL12_2H_CD4_TCELL_UP	GSE17974_CTRL_VS_ACT_IL4_AND_ANTI_IL12_2H_CD4_TCELL_UP	35	-0.5777483031862	-1.96714472734369	0.000580639873776475	0.020500401966838	0.0185099872170464	22	tags=17%, list=1%, signal=17%	RGS1/SOCS3/KLF4/JUN/SLC2A3/DUSP1
GSE18791_CTRL_VS_NEWCASTLE_VIRUS_DC_2H_DN	GSE18791_CTRL_VS_NEWCASTLE_VIRUS_DC_2H_DN	36	-0.562892997180217	-1.94307119738656	0.000585162804717693	0.020510380336373	0.0185189967717293	302	tags=50%, list=16%, signal=43%	PELI1/MAFK/FOXO3/PPP2R3B/NAMPT/HOMER1/CSNK1D/TGIF1/KDM6B/TP53INP2/PHF13/NR4A3/CREB5/GADD45B/SLC19A2/ERRFI1/CSRNP1/NR4A1
GSE34156_NOD2_LIGAND_VS_TLR1_TLR2_LIGAND_6H_TREATED_MONOCYTE_UP	GSE34156_NOD2_LIGAND_VS_TLR1_TLR2_LIGAND_6H_TREATED_MONOCYTE_UP	39	-0.547237749499066	-1.9050660639993	0.000653601040154656	0.0227443757642307	0.0205360902355295	224	tags=33%, list=12%, signal=30%	PELI1/MAFK/ISOC1/NAMPT/TGIF1/SLC10A1/GHRH/TSC22D3/ZFP36/KLF4/JUN/IL6/DUSP1
GSE9988_ANTI_TREM1_AND_LPS_VS_VEHICLE_TREATED_MONOCYTES_UP	GSE9988_ANTI_TREM1_AND_LPS_VS_VEHICLE_TREATED_MONOCYTES_UP	50	-0.51754436404791	-1.89538114615277	0.000714507491694768	0.0246862338380542	0.022289410398809	210	tags=36%, list=11%, signal=33%	SGMS2/SPRY2/HOMER1/CXCL1/MMP19/FOSL1/ARL5B/CXCL8/TSLP/CCL20/PLK3/CREB5/SLCO4A1/GPRC5A/JUN/CSRNP1/DUSP1/EGR1
GSE21360_SECONDARY_VS_QUATERNARY_MEMORY_CD8_TCELL_UP	GSE21360_SECONDARY_VS_QUATERNARY_MEMORY_CD8_TCELL_UP	55	-0.491752419168084	-1.83411643897228	0.000726987575599138	0.0249392830012272	0.0225178906394985	139	tags=27%, list=8%, signal=26%	DUSP2/DMKN/STX11/MT2A/IER5/SBNO2/ARID5A/GADD45B/NFKBIA/IL1RL1/PFKFB3/ZFP36/SOCS3/IL6/DUSP1
GSE19888_ADENOSINE_A3R_INH_VS_INH_PRETREAT_AND_ACT_WITH_TCELL_MEMBRANES_MAST_CELL_DN	GSE19888_ADENOSINE_A3R_INH_VS_INH_PRETREAT_AND_ACT_WITH_TCELL_MEMBRANES_MAST_CELL_DN	17	0.692191819465596	1.98557178130289	0.000740792529098001	0.0252338976285002	0.0227839006910868	190	tags=47%, list=10%, signal=43%	LYPLAL1/ZFP14/ATP1B3/PXDC1/SLC15A2/CD9/ARGLU1/ELOVL5
GSE17721_0.5H_VS_12H_PAM3CSK4_BMDC_UP	GSE17721_0.5H_VS_12H_PAM3CSK4_BMDC_UP	36	-0.554711628940941	-1.91482962916563	0.000806322755798348	0.0272740081803959	0.0246259338520968	290	tags=39%, list=16%, signal=33%	SPTBN1/ABCG1/TIAM1/SPHK1/RANBP3/TNS1/PER1/PNPLA7/KLF9/CCNH/TIMP2/ARID5A/ACSF2/KLF6
GSE21546_WT_VS_ELK1_KO_ANTI_CD3_STIM_DP_THYMOCYTES_UP	GSE21546_WT_VS_ELK1_KO_ANTI_CD3_STIM_DP_THYMOCYTES_UP	25	-0.629114146995975	-1.97542714454888	0.00085248776463868	0.0284378159831538	0.0256767458111498	117	tags=24%, list=6%, signal=23%	LSAMP/ARL5B/GADD45B/CSRNP1/NR4A1/EGR1
GSE3039_CD4_TCELL_VS_ALPHABETA_CD8_TCELL_UP	GSE3039_CD4_TCELL_VS_ALPHABETA_CD8_TCELL_UP	25	-0.628342485949683	-1.97300411816405	0.00085248776463868	0.0284378159831538	0.0256767458111498	100	tags=28%, list=5%, signal=27%	PROK2/KDM6B/THBD/TRIB1/SLC2A3/NR4A1/DUSP1
GSE36392_TYPE_2_MYELOID_VS_MAC_IL25_TREATED_LUNG_UP	GSE36392_TYPE_2_MYELOID_VS_MAC_IL25_TREATED_LUNG_UP	35	-0.569508347008394	-1.93908893512531	0.000868632126087632	0.0287779013279855	0.0259838117601845	426	tags=43%, list=23%, signal=34%	MARCKSL1/GLI3/ETS2/GPCPD1/CD40LG/FGFR1/ZBTB21/CXCL1/FOSL1/ITPKC/ACACB/ADAMTSL3/CDKN1A/SOCS3/SLC2A3
GSE21546_ELK1_KO_VS_SAP1A_KO_AND_ELK1_KO_ANTI_CD3_STIM_DP_THYMOCYTES_DN	GSE21546_ELK1_KO_VS_SAP1A_KO_AND_ELK1_KO_ANTI_CD3_STIM_DP_THYMOCYTES_DN	42	-0.534225125377102	-1.88596931853598	0.000903951470117894	0.0297443078976888	0.0268563884677346	244	tags=31%, list=13%, signal=27%	INPPL1/DUSP2/ARHGEF26/SPRY2/PER1/RGS16/PLA2G5/ARL5B/CREB5/GADD45B/CSRNP1/NR4A1/EGR1
GSE46468_LUNG_INNATE_LYMPHOID_CELL_VS_SPLEEN_CD4_TCELL_DN	GSE46468_LUNG_INNATE_LYMPHOID_CELL_VS_SPLEEN_CD4_TCELL_DN	28	-0.613313385613636	-1.98034963037671	0.000913204063138896	0.0298457300905597	0.0269479634279038	153	tags=29%, list=8%, signal=27%	PPRC1/IER5/EGR3/SLCO4A1/PPP1R15A/ZFP36/CSRNP1/NR4A1
GSE19198_CTRL_VS_IL21_TREATED_TCELL_24H_UP	GSE19198_CTRL_VS_IL21_TREATED_TCELL_24H_UP	39	-0.539690830614996	-1.87879342643554	0.000946207813720571	0.0305120479664427	0.0275495875026432	200	tags=31%, list=11%, signal=28%	ADAMTS4/AKAP12/NFIL3/MT2A/TSC22D3/GADD45B/TRIB1/RGS1/CDKN1A/ERRFI1/ATF3/IL6
GSE1432_1H_VS_24H_IFNG_MICROGLIA_UP	GSE1432_1H_VS_24H_IFNG_MICROGLIA_UP	51	-0.497358968894401	-1.82597017294288	0.000943919247276146	0.0305120479664427	0.0275495875026432	222	tags=31%, list=12%, signal=28%	MAMLD1/RNF122/NFIL3/RGS16/MMP19/VEGFA/LMNA/THBD/NR4A3/GADD45B/FOSL2/HBEGF/SLC19A2/TRIB1/TIPARP/SOCS3
GSE20715_0H_VS_48H_OZONE_TLR4_KO_LUNG_DN	GSE20715_0H_VS_48H_OZONE_TLR4_KO_LUNG_DN	38	-0.550648523246887	-1.9043852254183	0.000984926415839337	0.031405755037602	0.0283565232149137	225	tags=34%, list=12%, signal=31%	MRPL12/SFPQ/DMKN/UAP1/THBS1/NFIL3/SDF2L1/PPRC1/RHOU/LDLR/CDKN1A/SOCS3/MYC
GSE9988_LPS_VS_LPS_AND_ANTI_TREM1_MONOCYTE_DN	GSE9988_LPS_VS_LPS_AND_ANTI_TREM1_MONOCYTE_DN	45	-0.508314095857192	-1.82573511630389	0.000986908159130764	0.031405755037602	0.0283565232149137	209	tags=29%, list=11%, signal=26%	ZBTB21/SPRY2/VPS37B/FAM131A/MMP19/BHLHE40/FOSL1/PHF13/SLCO4A1/SLC19A2/TRIB1/RGS1/ATF3
GSE19401_UNSTIM_VS_RETINOIC_ACID_STIM_FOLLICULAR_DC_UP	GSE19401_UNSTIM_VS_RETINOIC_ACID_STIM_FOLLICULAR_DC_UP	34	-0.552781514797725	-1.86376404581227	0.00112706701451397	0.0356315238510072	0.0321720058012967	157	tags=29%, list=8%, signal=27%	RGS16/MT2A/ATF4/CCNH/IER2/HBEGF/ZFAND5/JUND/SLC2A3/DUSP1
GSE13522_WT_VS_IFNAR_KO_SKING_T_CRUZI_Y_STRAIN_INF_UP	GSE13522_WT_VS_IFNAR_KO_SKING_T_CRUZI_Y_STRAIN_INF_UP	30	-0.58517589797231	-1.90658703798988	0.00114129278922148	0.0358469689705474	0.032366533031305	311	tags=50%, list=17%, signal=42%	SPTAN1/ICOS/TIAM1/GRHL1/PLXDC2/STX11/NFIL3/IL2RA/BHLHE40/CCL20/TIMP2/CHSY1/SLC19A2/TRIB1/RGS1
GSE25085_FETAL_BM_VS_ADULT_BM_SP4_THYMIC_IMPLANT_DN	GSE25085_FETAL_BM_VS_ADULT_BM_SP4_THYMIC_IMPLANT_DN	35	-0.556247554948464	-1.89393796360842	0.00124170168185076	0.0387491034523363	0.0349868949269867	41	tags=17%, list=2%, signal=17%	NFKBIA/ZFAND5/KLF6/PFKFB3/ATF3/EGR1
GSE5503_LIVER_DC_VS_PLN_DC_ACTIVATED_ALLOGENIC_TCELL_UP	GSE5503_LIVER_DC_VS_PLN_DC_ACTIVATED_ALLOGENIC_TCELL_UP	31	-0.571918732366522	-1.87344022518102	0.00125706293977056	0.0389770092286552	0.0351926729899329	101	tags=26%, list=5%, signal=25%	ATF4/KDM6B/SCRN2/PLK3/NRIP1/KLF6/SOCS3/CSRNP1
GSE360_HIGH_VS_LOW_DOSE_B_MALAYI_DC_UP	GSE360_HIGH_VS_LOW_DOSE_B_MALAYI_DC_UP	33	0.543686936262722	1.83608537382549	0.00130347069109803	0.040158520591345	0.0362594696437527	287	tags=39%, list=16%, signal=34%	MAPK9/PSMA4/ATP1B3/CTSO/GLO1/MAPK10/CTSB/FERMT2/AP4S1/EPHX2/TUBG1/SLC25A36/PDIA4
GSE13484_UNSTIM_VS_YF17D_VACCINE_STIM_PBMC_DN	GSE13484_UNSTIM_VS_YF17D_VACCINE_STIM_PBMC_DN	34	-0.547796042452398	-1.84695497412685	0.00131648590450504	0.0403027994942459	0.0363897402917481	168	tags=29%, list=9%, signal=27%	MOB3B/MT2A/IL2RA/SBNO2/ARID5B/GADD45B/HBEGF/SOCS3/ATF3/IL6
GSE20152_SPHK1_KO_VS_WT_HTNFA_OVERXPRESS_ANKLE_UP	GSE20152_SPHK1_KO_VS_WT_HTNFA_OVERXPRESS_ANKLE_UP	38	-0.543244559559944	-1.8787790565834	0.00144516113945302	0.0439638014561904	0.039695290086664	94	tags=24%, list=5%, signal=23%	KDM6B/IER2/CHSY1/GPRC5A/PPP1R15A/RGS1/PFKFB3/SOCS3/IL6
GSE13485_DAY1_VS_DAY7_YF17D_VACCINE_PBMC_DN	GSE13485_DAY1_VS_DAY7_YF17D_VACCINE_PBMC_DN	21	0.622232903153097	1.87832943305901	0.0014622191159682	0.0439840325699459	0.0397135569312657	445	tags=57%, list=24%, signal=44%	PSMA4/CD58/PSMA5/IFNAR1/SKA2/HMOX1/C3AR1/FANCL/TUBD1/MX2/TYMS/TLR7
GSE43863_NAIVE_VS_MEMORY_TFH_CD4_TCELL_D150_LCMV_DN	GSE43863_NAIVE_VS_MEMORY_TFH_CD4_TCELL_D150_LCMV_DN	33	-0.555365781462182	-1.85168336349581	0.00146726870580896	0.0439840325699459	0.0397135569312657	231	tags=36%, list=12%, signal=32%	HMGA1/GRHL1/USP36/HOMER1/UAP1/IL2RA/FOSL1/PLK3/SLC19A2/TRIB1/ATF3/IL6
GSE360_T_GONDII_VS_M_TUBERCULOSIS_MAC_DN	GSE360_T_GONDII_VS_M_TUBERCULOSIS_MAC_DN	37	-0.528512354570546	-1.82581672241146	0.00147310590786257	0.0439840325699459	0.0397135569312657	190	tags=32%, list=10%, signal=30%	IL1RAP/CXCL1/ACSL1/VEGFA/SBNO2/GLUL/CCL20/NTNG1/MARCO/CDKN1A/ZFP36/IL6
GSE18791_CTRL_VS_NEWCASTLE_VIRUS_DC_4H_DN	GSE18791_CTRL_VS_NEWCASTLE_VIRUS_DC_4H_DN	33	-0.554941176843648	-1.8502676599461	0.00150562813273558	0.044679283914368	0.0403413052807227	182	tags=33%, list=10%, signal=31%	NAMPT/HOMER1/TGIF1/MT2A/ARL5B/KDM6B/NR4A3/CREB5/GADD45B/ERRFI1/CSRNP1
GSE17974_CTRL_VS_ACT_IL4_AND_ANTI_IL12_72H_CD4_TCELL_UP	GSE17974_CTRL_VS_ACT_IL4_AND_ANTI_IL12_72H_CD4_TCELL_UP	47	-0.514288615352032	-1.86185489225434	0.00154030138688974	0.0450634975145146	0.0406882150066312	44	tags=15%, list=2%, signal=15%	FOSL2/NRIP1/TRIB1/SOCS3/KLF4/JUN/DUSP1
GSE3982_EOSINOPHIL_VS_NEUTROPHIL_DN	GSE3982_EOSINOPHIL_VS_NEUTROPHIL_DN	36	-0.538260992334818	-1.85804306701588	0.00154652482683676	0.0450634975145146	0.0406882150066312	370	tags=39%, list=20%, signal=32%	ERBB2/SF3A2/THRB/GNAQ/TBL1X/VPS37B/NFIL3/ACSL1/CADPS/CREB5/TRIB1/PFKFB3/ATF3/DUSP1
GSE3982_NEUTROPHIL_VS_CENT_MEMORY_CD4_TCELL_UP	GSE3982_NEUTROPHIL_VS_CENT_MEMORY_CD4_TCELL_UP	34	-0.544713220244236	-1.8365608979188	0.00154378919061932	0.0450634975145146	0.0406882150066312	126	tags=29%, list=7%, signal=28%	IL1RAP/FOSL1/CCNH/TST/CHSY1/CREB5/FOSL2/KLF6/PFKFB3/SLC2A3
GSE16385_UNTREATED_VS_12H_ROSIGLITAZONE_IFNG_TNF_TREATED_MACROPHAGE_UP	GSE16385_UNTREATED_VS_12H_ROSIGLITAZONE_IFNG_TNF_TREATED_MACROPHAGE_UP	31	-0.567167847368018	-1.85787770107104	0.00157841193666845	0.0457172367524868	0.0412784817222654	241	tags=45%, list=13%, signal=40%	DUSP2/ITPRIP/HAS1/PER1/NPAS2/CCNL1/ARL5B/IER2/EGR3/PLK3/ZFAND5/ZFP36/NR4A1/EGR1
GSE22601_IMMATURE_CD4_SINGLE_POSITIVE_VS_CD4_SINGLE_POSITIVE_THYMOCYTE_UP	GSE22601_IMMATURE_CD4_SINGLE_POSITIVE_VS_CD4_SINGLE_POSITIVE_THYMOCYTE_UP	30	0.575553880163547	1.89773028848708	0.00160795581771459	0.0462957279183658	0.0418008063138961	240	tags=33%, list=13%, signal=29%	CETN3/SENP7/ARHGAP29/S100A11/PICALM/DCUN1D2/AP4S1/ETV6/NDRG3/PFN1
GSE2706_UNSTIM_VS_8H_LPS_DC_DN	GSE2706_UNSTIM_VS_8H_LPS_DC_DN	35	-0.549622904723868	-1.87138204143964	0.00168982729519496	0.0481621994793239	0.043486059353822	198	tags=29%, list=11%, signal=26%	PIWIL4/NAMPT/STX11/UAP1/TRIB1/RGS1/SOCS3/CSRNP1/IL6/DUSP1
GSE41867_NAIVE_VS_DAY30_LCMV_CLONE13_EXHAUSTED_CD8_TCELL_UP	GSE41867_NAIVE_VS_DAY30_LCMV_CLONE13_EXHAUSTED_CD8_TCELL_UP	37	-0.523821585547085	-1.80961183249746	0.00169269669453898	0.0481621994793239	0.043486059353822	227	tags=27%, list=12%, signal=24%	GRHL1/PIWIL4/NAMPT/STX11/TP53INP2/PLK3/PPP1R15A/ERRFI1/CSRNP1/IL6
GSE19923_WT_VS_HEB_KO_DP_THYMOCYTE_UP	GSE19923_WT_VS_HEB_KO_DP_THYMOCYTE_UP	24	-0.603310035174605	-1.86230580897762	0.00175190641457103	0.0492672751586051	0.0444838415792853	112	tags=29%, list=6%, signal=28%	KIT/TST/INSR/PLK3/NFKBIA/SCN7A/SOCS3
GSE36476_CTRL_VS_TSST_ACT_40H_MEMORY_CD4_TCELL_OLD_UP	GSE36476_CTRL_VS_TSST_ACT_40H_MEMORY_CD4_TCELL_OLD_UP	44	-0.505668659436497	-1.8019663933442	0.00175025634313124	0.0492672751586051	0.0444838415792853	216	tags=25%, list=12%, signal=23%	DGKD/USP36/MED13L/PPARGC1A/TSC22D3/AFF1/FOSL2/ACACB/JUN/SLC2A3/DUSP1
GSE7852_TREG_VS_TCONV_THYMUS_UP	GSE7852_TREG_VS_TCONV_THYMUS_UP	34	-0.540284197029136	-1.82162795605046	0.00177109290586706	0.0495189386455433	0.0447110706811223	165	tags=32%, list=9%, signal=30%	NFIL3/TGIF1/IL2RA/BHLHE40/KLF9/GADD45B/FOSL2/HBEGF/IL1RL1/RGS1/DUSP1
GSE31082_DN_VS_CD4_SP_THYMOCYTE_UP	GSE31082_DN_VS_CD4_SP_THYMOCYTE_UP	18	0.625667420403326	1.81609349479733	0.00178419294491287	0.0495985130720894	0.0447829191073412	292	tags=44%, list=16%, signal=38%	NDUFB4/PSMA5/TFDP2/GTF2H5/PMPCB/BCAT1/TUBG1/QDPR
